# Supplementary material for: Study on the Interaction of Polymeric Chemical Additives with Phase Change Materials in Air Lime Renders
Source: Polymers (Basel). 2024 Apr 17;16(8):1121. doi: 10.3390/polym16081121 (PMC11053762; doi:10.3390/polym16081121)
Supplement: Supplementary file 1 [file polymers-16-01121-s001.zip]

Archive with 1 entries (1 files):
- polymers-2958842-supplementary.pdf
